# Supplementary material for: The ENG/VEGFα Pathway Is Likely Affected by a Nonsense Variant of Endoglin (ENG)/CD105, Causing Hereditary Hemorrhagic Telangiectasia Type 1 (HHT1) in a Chinese Family
Source: Genes (Basel). 2024 Feb 27;15(3):304. doi: 10.3390/genes15030304 (PMC10970080; doi:10.3390/genes15030304)
Supplement: Supplementary file 1 [file genes-15-00304-s001.zip]

Archive with 1 entries (1 files):
- genes-2880594-supplementary.pdf
